# Supplementary material for: A Highly Efficient Polystyrene-Based Cationic Resin to Reduce Bacterial Contaminations in Water
Source: Polymers (Basel). 2022 Nov 3;14(21):4690. doi: 10.3390/polym14214690 (PMC9654381; doi:10.3390/polym14214690)
Supplement: Supplementary file 1 [file polymers-14-04690-s001.zip]

Archive with 1 entries (1 files):
- polymers-2008133-SM.pdf
